# Supplementary material for: Rapid Changes in the Phytoplankton Community of a Subtropical, Shallow, Hypereutrophic Lake During the Rainy Season
Source: Front Microbiol. 2021 Mar 9;12:617151. doi: 10.3389/fmicb.2021.617151 (PMC7986568; doi:10.3389/fmicb.2021.617151)
Supplement: Supplementary file 1 [file Data_Sheet_1.xlsx]

## Sheet: Hoja1
		Phyla >0.1%	SILVA %	RDP %
		Actinobacteria	9.54	9.62
		Bacteroidetes	34.42	33.92
		Chlamydiae	0.18	0.17
		Chloroflexi	0.37	0.36
		Cyanobacteria	0.45	0.53
		Firmicutes	4.9	4.61
		*Patescibacteria/Parcubacteria	0.38	0.18
		Planctomycetes	2.32	2.3
		Proteobacteria	44.79	44.89
		Tenericutes	0.12	0.11
		Verrucomicrobia	2.22	2.21
		Un Bacteria	0.29	1.1
